# Supplementary material for: Influence of ZnO Nanoparticles on the Color and Surface Roughness of Composite and Glass-Ionomer Materials
Source: J Funct Biomater. 2026 Jul 15;17(7):343. doi: 10.3390/jfb17070343 (PMC13413418; doi:10.3390/jfb17070343)
Supplement: Supplementary file 1 [file jfb-17-00343-s001.zip]

Archive with 1 entries (1 files):
- jfb-4398907-supplementary.pdf
